# Supplementary material for: Identification of distinct capsule types associated with Serratia marcescens infection isolates
Source: PLoS Pathog. 2022 Mar 30;18(3):e1010423. doi: 10.1371/journal.ppat.1010423 (PMC9000132; doi:10.1371/journal.ppat.1010423)
Supplement: S1 Data — (XLSX) [file ppat.1010423.s001.xlsx]

## Sheet: KL location
Strain Name	BioSample	Contig/genome Accession	KL start position	galU locus_tag	KL end position	KL end locus_tag	Isolation source	Geographic Location
SM39	SAMD00061009	NZ_AP013063.1	1029648	SM39_RS05000	1049371	SM39_RS25885	human BSI	missing
AS-1	SAMD00143521	AP019009.1	1595679	SERAS_14555	1618063	SERAS_14740	environmental	Japan:Tochigi
gn17	SAMEA2273887	FCFK01000005.1	221553	ERS381282_03011	201631	ERS381282_02997	human, BSI	United Kingdom: England
gn101	SAMEA2273888	FCFX01000002.1	563394	ERS381283_02496	583316	ERS381283_02510	human, BSI	United Kingdom: England
gn123	SAMEA2273889	FCFZ01000002.1	291102	ERS381284_01713	311024	ERS381284_01727	human, BSI	United Kingdom: England
gn256	SAMEA2273891	FCGU01000001.1	771579	ERS381286_00768	793967	ERS381286_00786	human, BSI	United Kingdom: England
gn257	SAMEA2273892	FCGD01000001.1	2181308	ERS381287_02048	2158920	ERS381287_02030	human, BSI	United Kingdom: England
gn258	SAMEA2273893	FCFY01000001.1	726299	ERS381288_00719	748687	ERS381288_00736	human, BSI	United Kingdom: England
gn288	SAMEA2273895	FCFF01000002.1	286802	ERS381290_01688	309191	ERS381290_01706	human, BSI	United Kingdom: England
gn290	SAMEA2273896	FCGH01000002.1	699020	ERS381291_02176	721408	ERS381291_02193	human, BSI	United Kingdom: England
gn291	SAMEA2273897	FCFO01000007.1	217110	ERS381292_02709	197196	ERS381292_02695	human, BSI	United Kingdom: England
gn294	SAMEA2273898	FCFG01000001.1	726494	ERS381293_00717	748882	ERS381293_00734	human, BSI	United Kingdom: England
gn302	SAMEA2273899	FCGQ01000001.1	2100796	ERS381294_01978	2078407	ERS381294_01960	human, BSI	United Kingdom: England
gn322	SAMEA2273900	FCFV01000001.1	2085916	ERS381295_01967	2065749	ERS381295_01949	human, BSI	United Kingdom: England
gn324	SAMEA2273901	FCFW01000003.1	249869	ERS381296_02905	233096	ERS381296_02892	human, BSI	United Kingdom: England
gn325	SAMEA2273902	FCGL01000001.1	326913	ERS381297_00323	349302	ERS381297_00341	human, BSI	United Kingdom: England
gn352	SAMEA2273903	FCGM01000001.1	2180589	ERS381298_02069	2158200	ERS381298_02051	human, BSI	United Kingdom: England
gn356	SAMEA2273904	FCFT01000002.1	678722	ERS381299_02074	658555	ERS381299_02056	human, BSI	United Kingdom: England
gn383	SAMEA2273905	FCGT01000001.1	1188384	ERS381300_01098	1166892	ERS381300_01080	human, BSI	United Kingdom: England
gn403	SAMEA2273907	FCFP01000001.1	1451972	ERS381302_01381	1431806	ERS381302_01363	human, BSI	United Kingdom: England
gn407	SAMEA2273908	FCMC01000001.1	699082	ERS381303_00693	721470	ERS381303_00711	human, BSI	United Kingdom: England
gn410	SAMEA2273909	FCGB01000001.1	699207	ERS381304_00697	721595	ERS381304_00715	human, BSI	United Kingdom: England
gn505	SAMEA2273910	FCFN01000001.1	729874	ERS381305_00722	752263	ERS381305_00739	human, BSI	United Kingdom: England
gn508	SAMEA2273911	FCGP01000001.1	510877	ERS381306_00484	488489	ERS381306_00467	human, BSI	United Kingdom: England
gn532	SAMEA2273912	FCGW01000001.1	2146979	ERS381307_02028	2126812	ERS381307_02010	human, BSI	United Kingdom: England
gn546	SAMEA2273913	FCGX01000006.1	217140	ERS381308_02261	197226	ERS381308_02247	human, BSI	United Kingdom: England
gn581	SAMEA2273915	FCGV01000001.1	1164688	ERS381310_01096	1147915	ERS381310_01083	human, BSI	United Kingdom: England
gn583	SAMEA2273916	FCGZ01000002.1	223899	ERS381311_01931	203979	ERS381311_01918	human, BSI	United Kingdom: England
gn584	SAMEA2273917	FCGY01000001.1	650863	ERS381312_00653	673253	ERS381312_00671	human, BSI	United Kingdom: England
gn585	SAMEA2273918	FCHA01000001.1	749325	ERS381313_00756	769247	ERS381313_00770	human, BSI	United Kingdom: England
gn590	SAMEA2273919	FCHC01000002.1	560841	ERS381314_01948	580763	ERS381314_01962	human, BSI	United Kingdom: England
gn592	SAMEA2273920	FCHB01000003.1	291466	ERS381315_02558	311388	ERS381315_02572	human, BSI	United Kingdom: England
gn600	SAMEA2273921	FCHD01000002.1	751718	ERS381316_02501	771640	ERS381316_02515	human, BSI	United Kingdom: England
gn602	SAMEA2273922	FCHE01000019.1	60068	ERS381317_04857	82458	ERS381317_04875	human, BSI	United Kingdom: England
gn603	SAMEA2273923	FCHF01000018.1	32885	ERS381318_04828	10496	ERS381318_04810	human, BSI	United Kingdom: England
gn605	SAMEA2273924	FCHG01000001.1	699050	ERS381319_00696	721438	ERS381319_00713	human, BSI	United Kingdom: England
gn606	SAMEA2273925	FCHH01000002.1	822489	ERS381320_02210	800101	ERS381320_02193	human, BSI	United Kingdom: England
gn631	SAMEA2273926	FCMD01000001.1	875543	ERS381321_00839	853156	ERS381321_00821	human, BSI	United Kingdom: England
gn633	SAMEA2273927	FCHK01000002.1	615916	ERS381322_02043	593528	ERS381322_02025	human, BSI	United Kingdom: England
gn637	SAMEA2273928	FCHJ01000001.1	699089	ERS381323_00693	721478	ERS381323_00710	human, BSI	United Kingdom: England
gn639	SAMEA2273929	FCHN01000001.1	2155586	ERS381324_02044	2133198	ERS381324_02026	human, BSI	United Kingdom: England
gn641	SAMEA2273930	FCHL01000001.1	2060062	ERS381325_01935	2037673	ERS381325_01917	human, BSI	United Kingdom: England
gn642	SAMEA2273931	FCHM01000001.1	2402896	ERS381326_02279	2382729	ERS381326_02261	human, BSI	United Kingdom: England
gn645	SAMEA2273932	FCHI01000001.1	660481	ERS381327_00656	682870	ERS381327_00673	human, BSI	United Kingdom: England
gn707	SAMEA2273934	FCHO01000002.1	737530	ERS381329_02183	759918	ERS381329_02201	human, BSI	United Kingdom: England
gn750	SAMEA2273935	FCHQ01000004.1	221539	ERS381330_02715	201616	ERS381330_02701	human, BSI	United Kingdom: England
gn757	SAMEA2273936	FCHP01000001.1	1147741	ERS381331_01068	1127575	ERS381331_01050	human, BSI	United Kingdom: England
gn771	SAMEA2273937	FCHR01000001.1	221537	ERS381332_00189	201615	ERS381332_00175	human, BSI	United Kingdom: England
gn773	SAMEA2273938	FCHT01000002.1	221564	ERS381333_01933	201642	ERS381333_01919	human, BSI	United Kingdom: England
gn781	SAMEA2273939	FCHS01000003.1	221566	ERS381334_02433	201644	ERS381334_02419	human, BSI	United Kingdom: England
gn782	SAMEA2273940	FCHU01000004.1	289633	ERS381335_03131	309555	ERS381335_03145	human, BSI	United Kingdom: England
gn787	SAMEA2273941	FCHV01000001.1	699216	ERS381336_00695	721604	ERS381336_00712	human, BSI	United Kingdom: England
gn799	SAMEA2273942	FCHW01000002.1	510850	ERS381337_01953	488462	ERS381337_01936	human, BSI	United Kingdom: England
gn833	SAMEA2273943	FCHX01000002.1	221478	ERS381338_01569	201555	ERS381338_01555	human, BSI	United Kingdom: England
gn834	SAMEA2273944	FCHY01000003.1	216081	ERS381339_02072	199308	ERS381339_02059	human, BSI	United Kingdom: England
gn838	SAMEA2273945	FCHZ01000001.1	834616	ERS381340_00800	812227	ERS381340_00783	human, BSI	United Kingdom: England
gn840	SAMEA2273946	FCLZ01000002.1	673387	ERS381341_01786	690160	ERS381341_01799	human, BSI	United Kingdom: England
gn851	SAMEA2273947	FCIA01000002.1	705838	ERS381342_02436	725760	ERS381342_02450	human, BSI	United Kingdom: England
gn852	SAMEA2273948	FCIB01000001.1	854063	ERS381343_00826	833897	ERS381343_00809	human, BSI	United Kingdom: England
gn858	SAMEA2273949	FCME01000002.1	473342	ERS381344_01916	453176	ERS381344_01898	human, BSI	United Kingdom: England
gn880	SAMEA2273950	FCIC01000001.1	2057431	ERS381345_01933	2035042	ERS381345_01915	human, BSI	United Kingdom: England
gn882	SAMEA2273951	FCID01000001.1	705802	ERS381346_00702	728190	ERS381346_00720	human, BSI	United Kingdom: England
gn883	SAMEA2273952	FCIF01000002.1	398441	ERS381347_01591	376951	ERS381347_01573	human, BSI	United Kingdom: England
gn884	SAMEA2273953	FCIE01000001.1	874739	ERS381348_00841	853249	ERS381348_00823	human, BSI	United Kingdom: England
gn886	SAMEA2273954	FCIG01000002.1	364550	ERS381349_01584	386937	ERS381349_01602	human, BSI	United Kingdom: England
gn891	SAMEA2273955	FCIJ01000003.1	369810	ERS381350_01585	349896	ERS381350_01571	human, BSI	United Kingdom: England
gn892	SAMEA2273956	FCIK01000001.1	465804	ERS381351_00467	488193	ERS381351_00485	human, BSI	United Kingdom: England
gn894	SAMEA2273957	FCIH01000007.1	217125	ERS381352_02755	197211	ERS381352_02741	human, BSI	United Kingdom: England
gn974	SAMEA2273958	FCII01000002.1	220649	ERS381353_01973	203453	ERS381353_01959	human, BSI	United Kingdom: England
gn1022	SAMEA2273960	FCIL01000002.1	751632	ERS381355_02492	771554	ERS381355_02506	human, BSI	United Kingdom: England
gn1027	SAMEA2273961	FCIN01000002.1	221559	ERS381356_01371	201637	ERS381356_01357	human, BSI	United Kingdom: England
gn1037	SAMEA2273962	FCIM01000001.1	821488	ERS381357_00784	801322	ERS381357_00767	human, BSI	United Kingdom: England
gn1040	SAMEA2273963	FCIQ01000001.1	2147070	ERS381358_02022	2126903	ERS381358_02004	human, BSI	United Kingdom: England
gn1044	SAMEA2273964	FCIP01000001.1	726320	ERS381359_00718	748709	ERS381359_00736	human, BSI	United Kingdom: England
gn1049	SAMEA2273965	FCIO01000002.1	413132	ERS381360_01857	392966	ERS381360_01840	human, BSI	United Kingdom: England
gn1088	SAMEA2273966	FCIR01000002.1	221549	ERS381361_01926	201628	ERS381361_01913	human, BSI	United Kingdom: England
gn1130	SAMEA2273969	FCJU01000003.1	368932	ERS381364_01399	351744	ERS381364_01385	human, BSI	United Kingdom: England
gn1134	SAMEA2273970	FCKC01000001.1	705666	ERS381365_00702	728053	ERS381365_00720	human, BSI	United Kingdom: England
gn1135	SAMEA2273971	FCMF01000001.1	992335	ERS381366_00931	969948	ERS381366_00913	human, BSI	United Kingdom: England
gn1139	SAMEA2273972	FCKO01000001.1	699100	ERS381367_00698	721489	ERS381367_00716	human, BSI	United Kingdom: England
gn1150	SAMEA2273973	FCKY01000039.1	11423	ERS381368_04135	34258	ERS381368_04151	human, BSI	United Kingdom: England
gn1145	SAMEA2273974	FCLT01000007.1	217072	ERS381369_02695	197158	ERS381369_02681	human, BSI	United Kingdom: England
gn1152	SAMEA2273975	FCIS01000002.1	221561	ERS381370_01571	201638	ERS381370_01557	human, BSI	United Kingdom: England
gn1156	SAMEA2273976	FCIT01000003.1	221351	ERS381371_02163	201429	ERS381371_02149	human, BSI	United Kingdom: England
gn1168	SAMEA2273977	FCIU01000002.1	749128	ERS381372_02497	769050	ERS381372_02511	human, BSI	United Kingdom: England
gn1214	SAMEA2273978	FCIV01000002.1	699191	ERS381373_02280	721579	ERS381373_02298	human, BSI	United Kingdom: England
gn1216	SAMEA2273979	FCIW01000002.1	292896	ERS381374_01737	315284	ERS381374_01755	human, BSI	United Kingdom: England
gn1279	SAMEA2273980	FCIX01000002.1	221357	ERS381375_01938	201435	ERS381375_01924	human, BSI	United Kingdom: England
gn1282	SAMEA2273981	FCIY01000003.1	221541	ERS381376_02456	201619	ERS381376_02442	human, BSI	United Kingdom: England
gn1291	SAMEA2273983	FCFC01000001.1	328267	ERS381378_00324	350655	ERS381378_00342	human, BSI	United Kingdom: England
gn1299	SAMEA2273984	FCMG01000001.1	509954	ERS381379_00484	489788	ERS381379_00467	human, BSI	United Kingdom: England
gn1333	SAMEA2273985	FCIZ01000004.1	246406	ERS381380_03108	224017	ERS381380_03090	human, BSI	United Kingdom: England
gn1336	SAMEA2273986	FCMH01000001.1	321971	ERS381381_00315	344360	ERS381381_00333	human, BSI	United Kingdom: England
gn1339	SAMEA2273987	FCMI01000002.1	580985	ERS381382_01529	597759	ERS381382_01542	human, BSI	United Kingdom: England
gn1341	SAMEA2273988	FCJB01000004.1	291525	ERS381383_03083	311447	ERS381383_03097	human, BSI	United Kingdom: England
gn1345	SAMEA2273989	FCJD01000002.1	749396	ERS381384_02496	769319	ERS381384_02510	human, BSI	United Kingdom: England
gn1354	SAMEA2273990	FCJC01000001.1	699122	ERS381385_00698	721511	ERS381385_00715	human, BSI	United Kingdom: England
gn1355	SAMEA2273991	FCJE01000001.1	699139	ERS381386_00695	721528	ERS381386_00712	human, BSI	United Kingdom: England
gn1373	SAMEA2273993	FCJF01000001.1	321779	ERS381388_00316	344168	ERS381388_00333	human, BSI	United Kingdom: England
gn1381	SAMEA2273994	FCMK01000002.1	364577	ERS381389_01718	386964	ERS381389_01736	human, BSI	United Kingdom: England
gn1385	SAMEA2273996	FCJG01000002.1	875718	ERS381391_02301	853331	ERS381391_02283	human, BSI	United Kingdom: England
gn1386	SAMEA2273997	FCMJ01000001.1	2126605	ERS381392_02011	2104217	ERS381392_01993	human, BSI	United Kingdom: England
gn1389	SAMEA2273998	FCJH01000001.1	699127	ERS381393_00695	721515	ERS381393_00713	human, BSI	United Kingdom: England
gn1399	SAMEA2273999	FCJI01000001.1	2213735	ERS381394_02090	2191346	ERS381394_02072	human, BSI	United Kingdom: England
gn1400	SAMEA2274000	FCJJ01000001.1	2058302	ERS381395_01931	2035913	ERS381395_01913	human, BSI	United Kingdom: England
gn1408	SAMEA2274001	FCJK01000002.1	275422	ERS381396_01624	255500	ERS381396_01610	human, BSI	United Kingdom: England
gn1516	SAMEA2274002	FCML01000001.1	742209	ERS381397_00729	764597	ERS381397_00747	human, BSI	United Kingdom: England
gn1522	SAMEA2274003	FCJN01000002.1	221543	ERS381398_01371	201621	ERS381398_01357	human, BSI	United Kingdom: England
gn1532	SAMEA2274004	FCJM01000001.1	769452	ERS381399_00778	791842	ERS381399_00796	human, BSI	United Kingdom: England
gn1536	SAMEA2274005	FCJO01000001.1	352260	ERS381400_00351	374649	ERS381400_00369	human, BSI	United Kingdom: England
gn1543	SAMEA2274006	FCJR01000001.1	328463	ERS381401_00326	350851	ERS381401_00344	human, BSI	United Kingdom: England
gn1549	SAMEA2274008	FCJP01000006.1	113157	ERS381403_02188	133071	ERS381403_02202	human, BSI	United Kingdom: England
gn1552	SAMEA2274009	FCJS01000001.1	221567	ERS381404_00187	201645	ERS381404_00173	human, BSI	United Kingdom: England
gn1584	SAMEA2274010	FCJQ01000002.1	675278	ERS381405_02722	697667	ERS381405_02740	human, BSI	United Kingdom: England
gn1588	SAMEA2274011	FCMM01000001.1	2121959	ERS381406_02015	2099570	ERS381406_01997	human, BSI	United Kingdom: England
gn1590	SAMEA2274012	FCJV01000004.1	296873	ERS381407_02408	313647	ERS381407_02421	human, BSI	United Kingdom: England
gn1595	SAMEA2274014	FCJX01000001.1	321754	ERS381409_00315	344143	ERS381409_00333	human, BSI	United Kingdom: England
gn1602	SAMEA2274015	FCJW01000002.1	295849	ERS381410_01418	275682	ERS381410_01400	human, BSI	United Kingdom: England
gn1606	SAMEA2274016	FCMN01000002.1	517544	ERS381411_02474	537466	ERS381411_02488	human, BSI	United Kingdom: England
gn1608	SAMEA2274017	FCJY01000001.1	820536	ERS381412_00785	798148	ERS381412_00768	human, BSI	United Kingdom: England
gn1633	SAMEA2274019	FCJZ01000001.1	734445	ERS381414_00736	756833	ERS381414_00754	human, BSI	United Kingdom: England
gn1636	SAMEA2274020	FCMO01000002.1	330509	ERS381415_01587	352898	ERS381415_01605	human, BSI	United Kingdom: England
gn1638	SAMEA2274021	FCMP01000002.1	699078	ERS381416_02081	721466	ERS381416_02099	human, BSI	United Kingdom: England
gn1640	SAMEA2274022	FCKB01000002.1	408586	ERS381417_01755	386199	ERS381417_01737	human, BSI	United Kingdom: England
gn1711	SAMEA2274023	FCKA01000001.1	325271	ERS381418_00321	347659	ERS381418_00339	human, BSI	United Kingdom: England
gn1773	SAMEA2274024	FCKD01000002.1	577654	ERS381419_02222	597576	ERS381419_02236	human, BSI	United Kingdom: England
gn1783	SAMEA2274025	FCKE01000003.1	560894	ERS381420_03041	580816	ERS381420_03055	human, BSI	United Kingdom: England
gn1785	SAMEA2274026	FCKF01000001.1	2109190	ERS381421_01989	2089024	ERS381421_01972	human, BSI	United Kingdom: England
gn1786	SAMEA2274027	FCKG01000001.1	769863	ERS381422_00780	792252	ERS381422_00798	human, BSI	United Kingdom: England
gn1789	SAMEA2274028	FCKH01000001.1	2147894	ERS381423_02017	2125505	ERS381423_01999	human, BSI	United Kingdom: England
gn1792	SAMEA2274029	FCKI01000001.1	328081	ERS381424_00322	350470	ERS381424_00340	human, BSI	United Kingdom: England
gn1793	SAMEA2274030	FCKJ01000002.1	402397	ERS381425_02232	382231	ERS381425_02214	human, BSI	United Kingdom: England
gn1795	SAMEA2274031	FCKK01000002.1	509962	ERS381426_01949	489796	ERS381426_01932	human, BSI	United Kingdom: England
gn1797	SAMEA2274032	FCKM01000005.1	280176	ERS381427_02068	260262	ERS381427_02054	human, BSI	United Kingdom: England
gn1800	SAMEA2274033	FCKL01000001.1	2056674	ERS381428_01932	2036507	ERS381428_01914	human, BSI	United Kingdom: England
gn1882	SAMEA2274034	FCKN01000002.1	801062	ERS381429_02027	823450	ERS381429_02045	human, BSI	United Kingdom: England
gn1886	SAMEA2274035	FCKP01000002.1	699192	ERS381430_01903	721581	ERS381430_01921	human, BSI	United Kingdom: England
gn1887	SAMEA2274036	FCKQ01000001.1	867701	ERS381431_00843	845313	ERS381431_00825	human, BSI	United Kingdom: England
gn1888	SAMEA2274037	FCKR01000001.1	1087045	ERS381432_01016	1072847	ERS381432_01004	human, BSI	United Kingdom: England
gn1892	SAMEA2274038	FCKT01000001.1	699132	ERS381433_00698	721520	ERS381433_00716	human, BSI	United Kingdom: England
gn1962	SAMEA2274039	FCKS01000001.1	726273	ERS381434_00719	748662	ERS381434_00736	human, BSI	United Kingdom: England
gn2001	SAMEA2274040	FCKU01000001.1	2066510	ERS381435_01949	2044122	ERS381435_01932	human, BSI	United Kingdom: England
gn2031	SAMEA2274041	FCKW01000001.1	2379457	ERS381436_02238	2359290	ERS381436_02220	human, BSI	United Kingdom: England
gn2033	SAMEA2274042	FCKX01000001.1	2146429	ERS381437_02025	2126262	ERS381437_02007	human, BSI	United Kingdom: England
gn2035	SAMEA2274043	FCKV01000007.1	113157	ERS381438_02801	133071	ERS381438_02815	human, BSI	United Kingdom: England
gn2039	SAMEA2274045	FCKZ01000001.1	321204	ERS381440_00316	343593	ERS381440_00334	human, BSI	United Kingdom: England
gn2040	SAMEA2274046	FCLA01000001.1	698985	ERS381441_00695	721373	ERS381441_00712	human, BSI	United Kingdom: England
gn2043	SAMEA2274047	FCMQ01000007.1	113157	ERS381442_02571	133071	ERS381442_02585	human, BSI	United Kingdom: England
gn2044	SAMEA2274048	FCLB01000002.1	399348	ERS381443_02191	379182	ERS381443_02173	human, BSI	United Kingdom: England
gn2049	SAMEA2274049	FCLC01000001.1	726449	ERS381444_00716	748837	ERS381444_00733	human, BSI	United Kingdom: England
gn2083	SAMEA2274050	FCLE01000002.1	673737	ERS381445_01585	690511	ERS381445_01598	human, BSI	United Kingdom: England
gn2084	SAMEA2274051	FCLD01000002.1	749293	ERS381446_02140	769215	ERS381446_02154	human, BSI	United Kingdom: England
gn2085	SAMEA2274052	FCLF01000001.1	221554	ERS381447_00187	201632	ERS381447_00173	human, BSI	United Kingdom: England
gn2087	SAMEA2274053	FCLH01000001.1	221543	ERS381448_00188	201620	ERS381448_00174	human, BSI	United Kingdom: England
gn2089	SAMEA2274054	FCLG01000002.1	749330	ERS381449_02496	769253	ERS381449_02510	human, BSI	United Kingdom: England
gn2090	SAMEA2274055	FCLI01000002.1	221543	ERS381450_01932	201621	ERS381450_01918	human, BSI	United Kingdom: England
gn2122	SAMEA2274056	FCLJ01000001.1	2176158	ERS381451_02082	2155991	ERS381451_02064	human, BSI	United Kingdom: England
2880STDY5682985	SAMEA2274057	FCLK01000001.1	699115	ERS381451_00698	721504	ERS381452_00716	human, BSI	United Kingdom: England
gn2138	SAMEA2274058	FCLL01000002.1	332917	ERS381453_01289	355305	ERS381453_01307	human, BSI	United Kingdom: England
gn2143	SAMEA2274059	FCLM01000001.1	1824048	ERS381454_01721	1803881	ERS381454_01703	human, BSI	United Kingdom: England
gn2251	SAMEA2274060	FCMR01000001.1	2138821	ERS381455_02028	2124622	ERS381455_02017	human, BSI	United Kingdom: England
gn2273	SAMEA2274062	FCLN01000002.1	291463	ERS381457_01665	311386	ERS381457_01679	human, BSI	United Kingdom: England
gn2274	SAMEA2274063	FCLO01000001.1	256129	ERS381458_00231	238933	ERS381458_00217	human, BSI	United Kingdom: England
gn2275	SAMEA2274064	FCLP01000002.1	221539	ERS381459_01375	201617	ERS381459_01361	human, BSI	United Kingdom: England
gn2282	SAMEA2274065	FCLQ01000001.1	699074	ERS381460_00696	721462	ERS381460_00713	human, BSI	United Kingdom: England
gn2288	SAMEA2274066	FCLR01000002.1	726237	ERS381461_02184	748625	ERS381461_02201	human, BSI	United Kingdom: England
gn2289	SAMEA2274067	FCLS01000001.1	328274	ERS381462_00324	350662	ERS381462_00342	human, BSI	United Kingdom: England
gn2290	SAMEA2274068	FCLU01000001.1	726226	ERS381463_00718	748614	ERS381463_00735	human, BSI	United Kingdom: England
gn2292	SAMEA2274069	FCLW01000001.1	726543	ERS381464_00716	748932	ERS381464_00734	human, BSI	United Kingdom: England
gn2314	SAMEA2274070	FCLV01000003.1	210403	ERS381465_02535	188014	ERS381465_02518	human, BSI	United Kingdom: England
gn2343	SAMEA2274071	FCMS01000001.1	320717	ERS381466_00317	343105	ERS381466_00335	human, BSI	United Kingdom: England
gn2350	SAMEA2274072	FCMT01000001.1	672343	ERS381467_00674	692257	ERS381467_00688	human, BSI	United Kingdom: England
gn2361	SAMEA2274073	FCLY01000001.1	679063	ERS381468_00692	696514	ERS381468_00705	human, BSI	United Kingdom: England
gn2371	SAMEA2274074	FCLX01000001.1	699038	ERS381469_00697	721427	ERS381469_00714	human, BSI	United Kingdom: England
gn2404	SAMEA2274075	FCMB01000003.1	215235	ERS381470_02011	200657	ERS381470_01998	human, BSI	United Kingdom: England
gn2418	SAMEA2274076	FCMA01000003.1	223891	ERS381471_02093	203969	ERS381471_02079	human, BSI	United Kingdom: England
gn2419	SAMEA2274077	FCMX01000002.1	800282	ERS381472_02551	820204	ERS381472_02565	human, BSI	United Kingdom: England
gn2421	SAMEA2274078	FCFH01000003.1	171881	ERS381473_02036	155108	ERS381473_02023	human, BSI	United Kingdom: England
gn2455	SAMEA2274079	FCGN01000001.1	351888	ERS381474_00351	374278	ERS381474_00369	human, BSI	United Kingdom: England
gn2458	SAMEA2274080	FCFM01000001.1	698795	ERS381475_00693	721183	ERS381475_00710	human, BSI	United Kingdom: England
gn2463	SAMEA2274081	FCFS01000002.1	658554	ERS381476_02628	636166	ERS381476_02610	human, BSI	United Kingdom: England
gn2464	SAMEA2274082	FCFR01000001.1	776494	ERS381477_00793	798882	ERS381477_00811	human, BSI	United Kingdom: England
gn2473	SAMEA2274083	FCGI01000002.1	708049	ERS381478_02439	727971	ERS381478_02453	human, BSI	United Kingdom: England
gn2467	SAMEA2274084	FCFL01000001.1	776743	ERS381479_00793	799131	ERS381479_00811	human, BSI	United Kingdom: England
gn2482	SAMEA2274085	FCMW01000005.1	280304	ERS381480_02034	260390	ERS381480_02020	human, BSI	United Kingdom: England
gn2484	SAMEA2274086	FCMU01000001.1	699000	ERS381481_00693	721388	ERS381481_00710	human, BSI	United Kingdom: England
gn2487	SAMEA2274087	FCMZ01000002.1	221538	ERS381482_01916	201617	ERS381482_01902	human, BSI	United Kingdom: England
gn2511	SAMEA2274088	FCGA01000003.1	291455	ERS381483_02546	311378	ERS381483_02560	human, BSI	United Kingdom: England
gn2516	SAMEA2274089	FCMY01000002.1	256262	ERS381484_01980	239066	ERS381484_01966	human, BSI	United Kingdom: England
gn2532	SAMEA2274090	FCGS01000011.1	59799	ERS381485_04463	82187	ERS381485_04481	human, BSI	United Kingdom: England
gn2584	SAMEA2274091	FCFU01000003.1	216081	ERS381486_01841	199308	ERS381486_01828	human, BSI	United Kingdom: England
gn2594	SAMEA2274092	FCGO01000001.1	699065	ERS381487_00695	721453	ERS381487_00712	human, BSI	United Kingdom: England
gn2653	SAMEA2274094	FCGC01000001.1	1143574	ERS381489_01075	1121185	ERS381489_01057	human, BSI	United Kingdom: England
gn1832	SAMEA2274096	FCGG01000003.1	215231	ERS381491_02069	200653	ERS381491_02056	human, BSI	United Kingdom: England
gn2021	SAMEA2274097	FCMV01000002.1	221543	ERS381492_01928	201621	ERS381492_01914	human, BSI	United Kingdom: England
gn510	SAMEA2274099	FCGR01000002.1	726073	ERS381494_02186	748461	ERS381494_02203	human, BSI	United Kingdom: England
gn1255	SAMEA2274100	FCGJ01000002.1	726204	ERS381495_02185	748593	ERS381495_02202	human, BSI	United Kingdom: England
gn1298	SAMEA2274101	FCFQ01000001.1	771496	ERS381496_00770	793884	ERS381496_00788	human, BSI	United Kingdom: England
gn1398	SAMEA2274102	FCGF01000001.1	687576	ERS381497_00678	708648	ERS381497_00694	human, BSI	United Kingdom: England
gn1448	SAMEA2274103	FCGK01000002.1	305770	ERS381498_00847	325684	ERS381498_00861	human, BSI	United Kingdom: England
gn1449	SAMEA2274104	FCFI01000001.1	318559	ERS381499_00312	340949	ERS381499_00329	human, BSI	United Kingdom: England
gn1469	SAMEA2274105	FCFE01000001.1	699199	ERS381500_00695	721587	ERS381500_00712	human, BSI	United Kingdom: England
gn1637	SAMEA2274106	FCFJ01000002.1	699018	ERS381501_02142	721407	ERS381501_02160	human, BSI	United Kingdom: England
4928STDY7387938	SAMEA4623347	NZ_LR607375.1	742352	FN818_RS03480	764741	FN818_RS03565	human, non-BSI	United Kingdom
BIDMC 44	SAMN02356583	KI929263.1	4511170	P805_04127	4533558	P805_04145	human, non-BSI	USA: Boston, MA
BIDMC 50	SAMN02356590	KI929259.1	1320128	P812_01268	1339806	P812_01284	human, non-BSI	USA: Boston, MA
EGD-HP20	SAMN02469683	AVSR01000006.1	98944	N040_15990	116345	N040_16030	environmental	India: MS
VGH107	SAMN02470620	AORJ01000074.1	102382	F518_20448	81304	F518_20368	human, non-BSI	Taiwan: Taichung
BIDMC 80	SAMN02581399	KK214318.1	673343	AF53_00647	650955	AF53_00630	human, BSI	INP
WW4	SAMN02602965	CP003959.1	1710716	SMWW4_v1c15650	1726939	SMWW4_v1c15750	environmental	missing
FDAARGOS_65	SAMN02934514	NZ_CP026050.1	1357657	MC51_RS06250	1342650	MC51_RS06195	human, non-BSI	USA
NGS-ED-1015	SAMN02947226	NZ_JPWM01000001.1	729593	JT21_RS03545	751981	JT21_RS03630	human, BSI	United Kingdom: Edinburgh, Royal Infirmary Edinburgh, Neonatal unit
AS1	SAMN03262644	CP010584.1	4283872	RN42_20040	4267048	RN42_19980	environmental	China: Shanghai
RM66262	SAMN03267740	JWLO01000001.1	2063894	RT90_09535	2041505	RT90_09450	human, non BSI	Argentina: Rosario, Santa Fe
UENF-22GI	SAMN03892645	LIAI01000001.1	2393819	AK961_11075	2371435	AK961_10990	environmental	Brazil
B3R3	SAMN04214975	CP013046.2	1715487	AR325_10125	1731448	AR325_10185	environmental	China: Shandong
sicaria (Ss1)	SAMN04226222	MEDA01000068.1	27189	ASJ78_03881	9680	ASJ78_03868	environmental	USA: Wisconsin, Dunn County
BWH-23	SAMN04276914	CP020501.1	1518690	AS657_07350	1537206	AS657_07430	human, BSI	USA:Boston
U36365	SAMN04621337	CP016032.1	1613695	A4U88_3124	1629657	A4U88_3136	human, non-BSI	India: Vellore, TN
19F	SAMN05509266	MCNK01000010.1	882051	BES32_04190	869347	BES32_04155	environmental	USA
ano1	SAMN05712591	MJVB01000021.1	321490	BGV45_01445	304666	BGV45_01385	environmental	NA
ano2	SAMN05712592	MJVC01000011.1	321490	BGV46_01440	304666	BGV46_01380	environmental	NA
MSU-97	SAMN05771569	MJAO01000001.1	369779	BHU62_01690	348068	BHU62_01610	environmental	Venezuela: Carrao River
UMH1	SAMN06164056	CP018915.1	906518	BVG_RS04445	923969	BVG95_RS04515	human, BSI	USA: Michigan
UMH2	SAMN06164057	CP018924.1	959763	BVG88_04710	977071	BVG88_04780	human, BSI	USA: Michigan
UMH3	SAMN06164058	CP018925.1	929321	BVG91_04490	951709	BVG91_04575	human, BSI	USA: Michigan
UMH5	SAMN06164059	CP018917.1	1003957	BVG97_04920	1024597	BVG97_04995	human, BSI	USA: Michigan
UMH6	SAMN06164060	CP018926.1	957179	BVG93_04645	979708	BVG93_04730	human, BSI	USA: Michigan
UMH7	SAMN06164061	CP018919.1	990145	BVG94_04945	1006223	BVG94_05005	human, BSI	USA: Michigan
UMH8	SAMN06164062	CP018927.1	919361	BVG90_04475	941745	BVG90_04560	human, BSI	USA: Michigan
UMH9	SAMN06164063	CP018923.1	923669	BVG96_04490	946058	BVG96_04580	human, BSI	USA: Michigan
UMH10	SAMN06164064	CP018928.1	903546	BVG92_04455	919930	BVG92_04525	human, BSI	USA: Michigan
UMH11	SAMN06164065	CP018929.1	903546	BVG89_04455	919930	BVG89_04525	human, BSI	USA: Michigan
UMH12	SAMN06164066	CP018930.1	901149	BVG84_04440	917221	BVG84_04505	human, BSI	USA: Michigan
1274	SAMN06297994	CP019927.2	910720	B0W01_04400	892884	B0W01_04330	environmental	Brazil: Bahia
332	SAMN06311524	CP021164.1	1545019	B1A42_07425	1566735	B1A42_07505	human, non-BSI	USA:Boston
CAPREX_SY21	SAMN06328413	MVGB01000001.1	840374	B1H39_04085	817990	B1H39_04000	environmental	United Kingdom: London market
CAPREX_SY13	SAMN06328786	MVGA01000001.1	707448	B1R44_03535	729832	B1R44_03620	environmental	United Kingdom: London market
RPA1	SAMN06681549	NCQJ01000004.1	96678	B7L32_11500	115371	B7L32_11570	environmental	Brazil
RPH1	SAMN06681551	NCQI01000002.1	206671	B7L62_06940	191922	B7L62_06890	environmental	Brazil
D-1	SAMN06685768	NBWX01000002.1	740916	B7L73_09435	763304	B7L73_09520	human, BSI	USA:Los Angeles
D-2	SAMN06685769	NBWW01000001.1	2370963	B7R52_11360	2348575	B7R52_11275	human, BSI	USA:Los Angeles
D-3	SAMN06685770	NBWV01000002.1	671491	B7R53_08915	693879	B7R53_09000	human, non-BSI	USA:Los Angeles
KHCo-24B	SAMN06833354	NERL01000005.1	314707	B9T65_02065	330731	B9T65_02130	environmental	India: Gujarat, Jungadh
S2I7	SAMN07187733	CP021984.1	1710716	CDA58_07660	1725466	CDA58_07710	environmental	India: Assam, Sivasagar
SE768	SAMN07345017	NPGI01000001.1	288280	CIG56_01415	303287	CIG56_01470	human, BSI	China:Anhui
SE3605	SAMN07345018	NPGH01000001.1	288280	CIG37_01415	303287	CIG37_01470	human, BSI	China:Anhui
SE4145	SAMN07345019	NPGG01000004.1	32291	CIG46_09160	17284	CIG46_09105	human, BSI	China:Jiangsu
RCE05_sm	SAMN07573035	NTIW01000001.1	135727	CMV60_00635	158113	CMV60_00720	human, non-BSI	Russia:Moscow
K27	SAMN07980362	PESM01000029.1	53666	CUB91_02870	37641	CUB91_02805	environmental	missing
SGAir0764	SAMN08222723	CP027300.1	1631366	C1N78_07895	1653750	C1N78_07980	environmental	Singapore
SOLR4	SAMN08287009	CP025698.1	413143	C0558_02020	394443	C0558_01950	environmental	Brazil
ID147991	SAMN08367700	PQOJ01000001.1	715951	C3468_03615	731968	C3468_03675	human, non-BSI	Canada:Montreal
ID148587	SAMN08367701	PQO01000006.1	249216	C3464_17320	226828	C3464_17235	human, non-BSI	Canada:Montreal
ID149856	SAMN08367702	PQOH01000002.1	671448	C3460_07665	693836	C3460_07750	human, non-BSI	Canada:Montreal
ID149855	SAMN08367703	PQOG01000002.1	671448	C3466_07675	693836	C3466_07760	human, non-BSI	Canada:Montreal
ID148137	SAMN08367704	PQOF01000006.1	217819	C3461_13605	240207	C3461_13690	human, BSI	Canada:Montreal
ID148138	SAMN08367705	PQOE01000002.1	104293	C3725_05010	81905	C3725_04925	human, BSI	Canada:Montreal
ADJS-2D_White	SAMN08373107	PPGF01000002.1	20626	C2M04_04495	39319	C2M04_04565	environmental	USA: Rio Hondo Golf Course, Downey, California
ADJS-2C_Purple	SAMN08373108	PPGE01000001.1	114035	C2M07_00555	128757	C2M07_00620	environmental	USA: Rio Hondo Golf Course, Downey, California
ATCC 13880	SAMN08373109	PPGD01000001.1	203284	C2M02_01015	218039	C2M02_01065	environmental	Italy
JES_110	SAMN08373110	PPGC01000002.1	862485	C2M03_09925	847762	C2M03_09860	environmental	USA: Riverside, California
KZ2	SAMN08438574	PQGK01000001.1	2055623	C3R43_09830	2040900	C3R43_09765	environmental	USA
KZ11	SAMN08438575	PQGJ01000001.1	1260037	C3R39_06015	1244012	C3R39_05950	environmental	USA
KZ19	SAMN08438576	PQGI01000009.1	268194	C3R40_12855	286028	C3R40_12925	environmental	USA
GN26	SAMN08469707	CP026650.1	720453	C4B62_03575	742841	C4B62_03660	human, non-BSI	China: Beijing
EL1	SAMN08720156	CP027796.1	4795710	C7M66_22945	4811160	C7M66_23000	environmental	USA: Long Key, Florida
EL41	SAMN08720157	PXZR01000003.1	123432	C7M70_10050	139061	C7M70_10105	environmental	USA: Key West waste water treatment plant influent, Florida
EL60A	SAMN08720158	PXZS01000003.1	595020	C7M67_15250	580270	C7M67_15200	environmental	USA: Rock Key, Florida
EL116	SAMN08720159	PXZP01000002.1	727302	C7M68_15020	742952	C7M68_15075	environmental	USA: Grecian Rocks, Florida
EL119	SAMN08720160	PXZQ01000001.1	1296035	C7M69_06270	1311671	C7M69_06325	environmental	USA: Grecian Rocks, Florida
KS10	SAMN08720168	CP027798.1	3146165	C7M65_15065	3130714	C7M65_15010	environmental	USA: Sand Key, Florida
CAV1761	SAMN09205456	CP029449.1	964939	DKC05_06805	940625	DKC05_06715	human, non-BSI	USA:Virginia
1052	SAMN09294818	QJPT01000026.1	19244	DMW42_21755	38562	DMW42_21835	human, non-BSI	Brazil: Hospital das Clinicas, Sao Paulo
1058	SAMN09294819	QJPU01000006.1	221596	DMW43_12510	202287	DMW43_12435	human, non-BSI	Brazil: Hospital das Clinicas, Sao Paulo
1763	SAMN09294821	QJPW01000013.1	130494	DMW45_18355	111155	DMW45_18280	human, non-BSI	Brazil: Hospital das Clinicas, Sao Paulo
1299	SAMN09294828	QJQC01000082.1	11661	DMW52_10200	34050	DMW52_10285	human, BSI	Brazil: Hospital das Clinicas, Sao Paulo
1707	SAMN09294829	QJQD01000008.1	117980	DMW523_12710	100734	DMW53_12645	human, BSI	Brazil: Hospital das Clinicas, Sao Paulo
1056	SAMN09294832	QJQG01000016.1	114673	DMW56_17450	133552	DMW56_17525	human, non-BSI	Brazil: Hospital das Clinicas, Sao Paulo
N4-5	SAMN09469079	CP031316.1	1573864	SmN45_1517	1596248	SmN45_1534	environmental	USA:New Jersey
1A0	SAMN09982486	QYRU01000010.1	320935	D5F12_07800	343324	D5F12_07885	human, BSI	Spain: Madrid
6B0 (O10-16)	SAMN10055403	QYSA01000010.1	320922	D4G80_07830	343311	D4G80_07915	human, non-BSI	Spain: Madrid
7B7	SAMN10077187	QYSB01000011.1	320433	D5F30_07835	342822	D5F30_07920	human, BSI	Spain: Madrid
EL3	SAMN10149511	RCEP01000058.1	26890	D9B56_05985	41640	D9B56_06035	environmental	USA: Florida,Long Key
EL84	SAMN10149513	RCEN01000021.1	15375	D9B58_02275	625	D9B58_02225	environmental	USA: Florida,Rock Key
EL113	SAMN10149521	RCEE01000069.1	54406	D9B66_07865	39656	D9B66_07815	environmental	USA: Florida,Grecian Rocks
EL114	SAMN10149522	RCED01000111.1	15381	D9B67_14330	631	D9B67_14280	environmental	USA: Florida,Grecian Rocks
EL115	SAMN10149523	RCEC01000270.1	15377	D9B68_25340	627	D9B68_25290	environmental	USA: Florida,Grecian Rocks
KS012	SAMN10149532	RCDT01000087.1	15381	D9B76_11210	631	D9B76_11160	environmental	USA: Florida Keys, Sand Key
KS016	SAMN10149533	RCDS01000114.1	15385	D9B77_14890	635	D9B77_14840	environmental	USA: Florida Keys, Sand Key
KS023	SAMN10149534	RCDR01000074.1	20550	D9B78_13355	33362	D9B78_13410	environmental	USA: Florida Keys, Sand Key
KS025	SAMN10149535	RCDQ01000193.1	36132	D9B79_23375	50882	D9B79_23425	environmental	USA: Florida Keys, Sand Key
KS045	SAMN10149537	RCDO01000039.1	35877	D9B81_07105	50627	D9B81_07155	environmental	USA: Florida Keys, Sand Key
SM6	SAMN10430521	SDUW01000002.1	876676	EG355_05305	855603	EG355_05225	environmental	missing
WVU-001	SAMN11461876	CP041122.1	1625791	FBF84_07875	1649264	FBF84_07970	human, BSI	USA: Morgantown
WVU-002	SAMN11461877	CP041123.1	1702561	FBF86_08235	1719865	FBF86_08305	human, BSI	USA: Morgantown
WVU-003	SAMN11461878	CP041124.1	1625791	FBF90_07875	1649264	FBF90_07970	human, BSI	USA: Morgantown
WVU-004	SAMN11894222	CP041125.1	1702597	FG169_08235	1719901	FG169_08305	human, BSI	USA: Morgantown
WVU-005	SAMN11894223	CP041126.1	1573641	FG170_07630	1589717	FG170_07695	human, BSI	USA: Morgantown
WVU-006	SAMN11894224	CP041129.1	1608714	FG171_07710	1623720	FG171_07765	human, BSI	USA: Morgantown
WVU-007	SAMN11894225	CP041130.1	1702229	FG172_08220	1719533	FG172_08290	human, BSI	USA: Morgantown
WVU-008	SAMN11894226	CP041131.1	1706795	FG173_08275	1726708	FG173_08350	human, BSI	USA: Morgantown
WVU-009	SAMN11894227	CP041132.1	1618035	FG174_07790	1637763	FG174_07865	human, BSI	USA: Morgantown
WVU-010	SAMN11894228	CP041134.1	1702198	FG175_08220	1719502	FG175_08290	human, BSI	USA: Morgantown
M4	SAMN12098329	VHJH01000047.1	101820	FJ699_200120	79431	FJ699_19935	human, BSI	Chile
S3	SAMN12274630	VOUX01000001.1	331294	FOT55_01690	351361	FOT55_01765	environmental	Germany
S5	SAMN12274631	VOUW01000003.1	44864	FOT56_03865	22481	FOT56_03780	environmental	Germany
E28	SAMN12289419	CP042512.1	1612908	FR888_07710	1637225	FR888_07800	environmental	Australia: Sydney
228E1	SAMN12877156	WBKK01000004.1	367909	F8B69_07085	345521	F8B69_07000	human, non-BSI	France
C60	SAMN13544553	NZ_WUVX01000003.1	288170	GST48_RS01600	303177	GST48_RS01655	human, BSI	China:Hangzhou
1140	SAMN13544564	NZ_WUVM01000003.1	242059	GST30_RS04870	227052	GST30_RS04815	human, non-BSI	China:Hangzhou
2730	SAMN13544574	NZ_WUVC01000008.1	242059	GST75_RS09875	227052	GTS75_RS09820	human, non-BSI	China:Hangzhou
1140-	SAMN13840995	CP047688.1	1692228	GV224_08105	1707235	GV224_08160	human, non-BSI	China
3024	SAMN13840997	CP047682.1	3986270	GV218_18840	3971263	GV218_18785	human, BSI	China
SER_508	SAMN13897180	NZ_JACCLN010000003.1	226204	GW636_RS09280	248593	GW636_RS09370	human, non-BSI	USA:Miami
SER_520	SAMN13897184	NZ_JAADCH010000001.1	375888	GXN80_RS01800	353499	GXN80_RS01710	human, BSI	USA:Miami
11H	SAMN13921475	JAAIKV010000006.1	39763	G4234_03690	55787	G4234_03755	environmental	South Africa: Pretoria
S697	SAMN14013646	NZ_JAAGOJ010000001.1	723500	G3M85_RS03620	739144	G3M85_RS03680	human, BSI	China
S716	SAMN14013648	NZ_JAAGOL010000001.1	723500	G3M87_RS03620	739145	G3M87_RS03680	human, non-BSI	China
S722	SAMN14013650	NZ_JAAGON10000001.1	723491	G3M89_RS03620	739136	G3M89_RS03680	human, non-BSI	China
S1461	SAMN14013653	NZ_JAAGOO010000001.1	723868	G3M92_RS03575	746256	G3M92_RS03665	human, BSI	China
S1464	SAMN14013654	NZ_JAAGOP010000001.1	1224222	G3M84_RS05805	1201834	G3M84_RS05715	human, BSI	China
SER00094	SAMN14265996	CP050447.1	4824501	HCG50_22860	4840524	HCG50_22925	human, non-BSI	USA: Pennsylvania, Pittsburgh
BP2	SAMN14360500	CP050013.1	1690322	HAP49_08075	1706346	HAP49_08140	environmental	Brazil

## Sheet: clade designation
KL 1	KL2	KL3	KL4	KL5
1299	WVU-008	gn2251	UMH1	ATCC 13880
1A0	gn1130	UMH7	gn2361	19F
228_E1	gn894	WVU-005	BWH-23	RPH1
2880STDY5682985	gn2482	gn1888	UMH11	EGD-HP20
4928STDY7387938	gn1145	UMH12	UMH10	S2l7
6B0(010-16)	gn2350			WW4
7B7	gn1549			EL119
BIDMC 44	gn291			EL41
BIDMC 80	gn891			EL116
D-1	gn1797			KS025
D-2	gn2035			KS45
D-3	gn1448			EL3
gn1037	gn2043			EL60A
gn1040	1058			EL84
gn1044	1763			EL113
gn1049	gn583			EL114
gn1134	gn2487			EL115
gn1135	gn2516			KS012
gn1139	gn974			KS016
gn1214	gn2511			EL1
gn1216	gn2274			KS10
gn1255	gn833
gn1291	gn750
gn1298	gn1152
gn1299	gn2087
gn1333	gn1156
gn1336	gn2090
gn1354	gn2021
gn1355	gn1552
gn1373	gn1282
gn1381	gn17
gn1385	gn1522
gn1386	gn1279
gn1389	gn2089
gn1399	gn1345
gn1400	gn2273
gn1449	gn782
gn1469	gn1783
gn1516	gn2473
gn1532	gn1168
gn1536	gn592
gn1543	gn2084
gn1584	gn2418
gn1588	gn1027
gn1595	gn546
gn1602	gn781
gn1608	gn1408
gn1633	gn2275
gn1636	gn771
gn1637	gn2085
gn1638	gn600
gn1640	gn1022
gn1711	gn2419
gn1785	gn123
gn1786	gn585
gn1789	gn1606
gn1792	gn1341
gn1793	gn590
gn1795	gn851
gn1800	gn1773
gn1882	gn101
gn1886	gn773
gn1887	gn1088
gn1892
gn1962
gn2001
gn2031
gn2033
gn2039
gn2040
gn2044
gn2049
gn2122
gn2138
gn2143
gn2282
gn2288
gn2289
gn2290
gn2292
gn2314
gn2343
gn2371
gn2455
gn2458
gn2463
gn2464
gn2467
gn2484
gn2532
gn256
gn257
gn258
gn2594
GN26
gn2653
gn288
gn290
gn294
gn302
gn322
gn325
gn352
gn356
gn383
gn403
gn407
gn410
gn505
gn508
gn510
gn532
gn584
gn602
gn603
gn605
gn606
gn631
gn633
gn637
gn639
gn641
gn642
gn645
gn707
gn757
gn787
gn799
gn838
gn852
gn858
gn880
gn882
gn883
gn884
gn886
gn892
ID148137
ID148138
ID148587
ID149855
ID149856
M4
NGS-ED-1015
RCE05 sm
RM66262
S1461
S1464
SER 508
SER 520
UMH3
UMH9
